# Supplementary material for: Assessment of Oral Fluid HIV Test Performance in an HIV Pre-Exposure Prophylaxis Trial in Bangkok, Thailand
Source: PLoS One. 2015 Dec 30;10(12):e0145859. doi: 10.1371/journal.pone.0145859 (PMC4696659; doi:10.1371/journal.pone.0145859)
Supplement: S1 Dataset — If the first positive HIV NAAT occurred the same day as the first reactive oral fluid HIV test, we estimated the time from positive NAAT to reactive oral fluid HIV test was 0 days. If the HIV NAAT was positive before the oral fluid test, we estimated the time until the oral fluid test was reactive as Time (the proportion of 28 days) from positive HIV NAAT until the mid-point date between the last non-reactive and first reactive oral fluid HIV test; Expiry 1 = more than 7 months until oral fluid HIV test kit expired, 2 = 7 months or less until expired; CRF01_AE 1 = yes, 2 = no; Sex 1 = male, 2 = female; Group 1 = tenofovir, 2 = placebo; Age 1 = 30 years or older, 2 = less than 30 years old. (XLS) [file pone.0145859.s001.xls]

## Sheet: oqt2
ID	Time (28 day months)	Time (days to midpoint)	Censored	Log HIV RNA level	Expiry	CRF01_AE	Sex	Group	Age
1	6	168	Y	2.41497	1	2	1	2	1
2	0	0	Y	3.10585	1	1	1	1	2
3	0	0	Y	4.9277	1	2	1	2	2
4	2.89	80.92	Y	1.23045	1	1	1	2	2
5	18	504	Y	4.19346	2	2	1	1	1
6	0	0	N	5.35767	2	1	2	2	1
7	0	0	N	4.37823	1	1	1	2	2
8	0	0	N	5.45472	2	1	1	2	1
9	0	0	N	4.17638	2	1	2	2	1
10	0	0	N	5.83704	2	1	1	2	2
11	0	0	N	5.57374	1	1	1	2	1
12	0	0	N	3.5605	1	1	2	2	1
13	0	0	N	5.51161	1	1	1	2	1
14	0	0	N	4.75687	2	2	2	2	2
15	0	0	N	5.71604	2	1	1	1	1
16	0	0	N	4.79195	2	1	1	1	2
17	0	0	N	4.751	2	1	1	2	2
18	0	0	N	2.88705	1	1	1	1	2
19	0	0	N	5.62862	1	1	2	2	2
20	0.29	8.12	N	5.31806	1	2	2	2	1
21	0.41	11.48	N	6.9619	1	1	1	2	2
22	0.5	14	N	2.63749	2	1	1	1	1
23	0.5	14	N	5.37107	2	1	1	2	1
24	0.52	14.56	N	5.75051	2	1	1	2	1
25	0.52	14.56	N	6.48144	1	1	1	2	1
26	0.75	21	N	3.98811	2	1	1	2	1
27	1.46	40.88	N	4.98178	1	1	2	2	2
28	1.5	42	N	5.8293	2	1	1	1	2
29	1.5	42	N	1.37107	2	1	1	2	1
30	1.5	42	N	4.33041	2	1	1	1	1
31	2.5	70	N	6.46389	1	1	1	2	1
32	2.5	70	N	5.46835	1	1	1	2	1
33	3.5	98	N	6.29003	2	1	1	2	2
34	4.59	128.52	N	4.64836	1	2	1	2	1
35	6.75	189	N	3.36922	1	2	2	1	2
36	7.54	211.12	N	3.28556	2	1	1	1	2
37	9.04	253.12	N	4.55751	1	1	1	1	1
38	10.5	294	N	6.96942	2	1	1	2	2
39	13.5	378	N	3.74273	1	2	1	1	2
40	16.45	460.6	N	2.49831	2	1	2	1	2
